# Supplementary material for: Isobutanol production freed from biological limits using synthetic biochemistry
Source: Nat Commun. 2020 Aug 27;11:4292. doi: 10.1038/s41467-020-18124-1 (PMC7453195; doi:10.1038/s41467-020-18124-1)
Supplement: Supplementary file 7 — Source Data [file 41467_2020_18124_MOESM7_ESM.xlsx]

## Sheet: Fig2
TmHex	Activity at 0%		Activity at 4%		Activity at 8%
Final Time	Ave	std	Ave	std	Ave	std
0	100	2.0316	99.6979	1.17944	98.8539	5.3132
7	101.326	6.84548	94.3682	0.904513	97.7237	2.76604
17	96.7271	2.35237	93.7729	1.12422	93.0329	3.76615
24	94.9373	1.66289	85.5526	2.22083	84.5091	0.728661
48	102.254	5.35992	96.1855	2.92661	93.0927	5.39033
72	107.534	7.23065	91.5294	4.03196	87.415	4.35817
96	100.577	3.72982	91.1261	8.03904	76.5175	3.56081
TmPgi	Activity at 0%		Activity at 4%		Activity at 8%
Final Time	Ave	std	Ave	std	Ave	std
0	100	3.72274	117.754	3.10037	122.935	9.71419
5	92.1412	10.2957	98.7591	2.16935	109.754	6.67664
10.5	94.071	11.2802	99.4995	2.55015	108.662	7.98915
22.5	95.0516	16.5989	100.874	2.59038	107.143	10.4551
36	90.8523	17.4378	99.4019	0.757827	106.804	9.22406
65	93.4002	11.0646	108.866	2.34957	105.09	15.2312
86	105.782	16.3082	107.131	1.21066	115.761	12.3261
113.5	118.131	13.1723	119.632	0.882061	109.267	24.9574
EcPfkB	Activity at 0%		Activity at 4%		Activity at 8%
Final Time	Ave	std	Ave	std	Ave	std
0	100	18.0961	104.375	3.08808	101.289	3.65484
7	96.0194	4.26736	93.4944	15.4971	95.6045	4.6664
17	92.803	18.4383	89.6966	7.92095	91.0489	7.46337
24	97.3931	10.0439	86.5933	4.89995	86.7072	7.23283
63.12	85.7956	4.59542	75.1942	2.32963	46.5009	14.6612
79.79	96.0989	5.24612	73.1149	2.90174	35.0724	10.1967
106.79	96.5343	6.43146	48.8084	6.96619	34.1502	6.56577
130.79	95.191	7.65485	45.4795	3.52216	33.6424	6.97093
TtFba	Activity at 0%		Activity at 4%		Activity at 8%
Final Time	Ave	std	Ave	std	Ave	std
0	100	5.67652	98.8859	0.447298	103.476	1.81697
7	96.576	7.02212	92.7402	0.710158	97.1224	5.97567
16	93.5886	7.13245	91.0812	0.701804	95.3811	4.90763
38	91.8352	8.55978	91.1057	0.839444	95.3813	4.79051
54	93.3084	7.58371	90.3254	0.579323	95.7945	6.60798
70	94.6409	9.27498	90.5329	0.657031	97.1119	6.92664
93.5	97.4014	8.60812	93.5824	0.611063	99.5899	5.66633
117.5	108.1	6.50276	105.215	0.580646	110.406	5.32086
TmTpi	Activity at 0%		Activity at 4%		Activity at 8%
Final Time	Ave	std	Ave	std	Ave	std
0	100	36.5796	92.3271	13.7301	101.564	5.07335
27	95.1547	9.58727	90.8171	18.5198	121.76	13.2939
70	116.362	7.9289	98.2231	2.91478	143.19	2.77284
100	116.419	9.55438	112.092	14.9897	137.806	14.4344
TkGapN'	Activity at 0%		Activity at 4%		Activity at 8%
Final Time	Ave	std	Ave	std	Ave	std
0	100	1.9512	97.9633	2.70368	100.12	2.45041
7	95.463	4.37213	95.8634	1.69431	101.036	0.857729
16	95.3837	4.06196	92.9841	0.184503	95.1027	3.21126
38	94.1786	4.7575	92.0072	0.82168	96.205	4.02827
54	93.2149	4.28561	92.5382	0.815708	96.335	3.84244
70	93.0856	3.40754	93.3721	0.412562	96.3764	3.861
93.5	94.0653	1.6555	96.137	0.938833	98.9007	2.85886
117.5	98.4178	1.57948	102.308	1.69477	102.451	1.53051
AfGapDH	Activity at 0%		Activity at 4%		Activity at 8%
Final Time	Ave	std	Ave	std	Ave	std
0	100	0.818094	98.0492	3.73802	78.5169	27.8087
27	100.255	1.3399	99.9917	5.24473	86.8463	22.1427
70	94.9312	4.10605	98.4337	0.802412	87.4801	18.3893
100	101.825	3.73578	100.909	1.69907	87.2587	18.2312
TmPgk	Activity at 0%		Activity at 4%		Activity at 8%
Final Time	Ave	std	Ave	std	Ave	std
0	100	4.15998	104.786	2.49505	110.556	2.31889
27	97.3303	4.35524	95.5303	0.850518	97.8613	2.59865
70	98.4365	2.76827	88.3392	8.03786	96.796	3.19518
100	101.967	2.33398	90.7223	7.69153	97.4211	1.17004
Gs iPgm	Activity at 0%		Activity at 4%		Activity at 8%
Final Time	Ave	std	Ave	std	Ave	std
0	100	18.4936	119.445	1.93956	126.664	3.32311
7	103.872	13.5803	122.282	2.98831	137.169	2.36861
16	110.54	3.46997	120.693	6.23747	134.993	4.89499
38	97.6262	9.80166	116.902	6.05997	134.289	1.03834
54	92.0489	14.2959	115.98	7.2141	135.628	1.72378
70	90.3287	14.8123	121.254	7.72633	134.831	0.718519
93.5	83.0173	18.7	116.61	11.7852	131.504	2.57864
117.5	78.9969	4.47641	127.872	5.14543	132.341	0.861003
TtEno	Activity at 0%		Activity at 4%		Activity at 8%
Final Time	Ave	std	Ave	std	Ave	std
0	100	4.84073	101.467	2.58999	110.25	3.84644
7	89.9947	7.19541	101.141	0.530917	105.174	3.1192
16	91.4803	6.20266	100.878	0.396949	105.767	3.96193
38	80.8148	11.3604	99.9989	1.58126	105.241	4.37068
54	94.5474	5.93864	103.539	1.3997	104.298	6.15312
70	93.1171	6.94443	104.655	2.19012	108.075	4.27274
93.5	100.343	6.72156	108.334	0.833394	111.529	4.46631
117.5	105.057	7.76649	115.199	1.79065	115.096	5.52843
TtPyk	Activity at 0%		Activity at 4%		Activity at 8%
Final Time	Ave	std	Ave	std	Ave	std
0	100	0.535564	101.27	1.12663	99.55	2.48299
14	100.219	0.802039	100.198	0.817063	100.325	0.743737
37	101.425	0.810847	100.65	0.71282	100.442	0.889446
51.67	100.941	1.3168	100.864	0.441594	99.981	0.224549
71.5	101.138	1.19396	100.923	0.551625	101.114	1.02338
88.17	100.855	0.215128	100.474	1.22982	101.996	1.49162
115.17	102.104	0.536561	101.968	0.169372	101.718	1.07879
139.17	104.003	0.307777	102.515	0.286029	103.434	0.383857
AlsS-P	Activity at 0%		Activity at 4%		Activity at 8%
Final Time	Ave	std	Ave	std	Ave	std
0	100	4.35955	84.5026	7.64426	92.3179	8.9177
14	100.662	8.0752	75.8703	0.904485	81.1148	6.66837
37	94.6758	3.13335	67.539	4.83814	77.2519	3.26094
51.67	102.213	1.34537	69.5656	1.93059	72.3752	8.1736
71.5	94.1372	1.41214	70.2455	1.19696	72.8796	7.97938
88.17	99.903	8.57436	66.587	8.40073	77.8843	6.10916
115.17	102.977	7.2304	75.768	3.25354	74.3665	16.4756
GsIlvC	Activity at 0%		Activity at 4%		Activity at 8%
Final Time	Ave	std	Ave	std	Ave	std
0	100	1.97061	102.378	2.83165	104.417	5.01499
14	105.869	4.6146	106.814	1.01762	111.657	1.50991
37	104.362	4.32849	106.798	1.00637	104.377	7.22127
51.67	110.874	4.36012	107.438	2.87407	104.702	8.58386
71.5	103.26	4.46106	106.39	3.72511	104.98	7.69776
88.17	110.776	3.88456	111.125	1.44714	110.144	0.418731
115.17	109.995	4.01133	113.229	3.09438	115.309	0.756195
139.17	113.767	3.47702	111.555	9.41309	109.891	10.2217
SmIlvD	Activity at 0%		Activity at 4%		Activity at 8%
Final Time	Ave	std	Ave	std	Ave	std
0	100	17.5376	65.0997	14.5496	70.3852	5.71035
22.78	78.694	4.32688	54.2149	3.9469	52.3091	1.69269
29.78	77.5592	10.4322	47.0228	3.51832	53.8454	1.55457
44.45	70.7962	5.44137	43.8927	2.16954	51.1429	5.28978
64.28	68.6842	3.64084	37.1991	4.92415	47.0604	3.23493
80.95	71.435	9.68302	37.3054	3.22448	45.7609	2.61466
107.95	63.8214	15.4439	38.9301	5.51786	46.4112	4.58798
131.95	47.1501	4.41399	35.9098	6.88703	30.6478	0.498792
KivD-S	Activity at 0%		Activity at 4%		Activity at 8%
Final Time	Ave	std	Ave	std	Ave	std
0	100	2.62618	100.308	3.74547	87.1228	13.8578
14	86.9075	5.92893	90.2925	5.57677	73.929	5.08722
37	95.1478	2.75044	94.7078	3.48341	70.1941	7.12071
51.67	84.7014	2.19391	87.4355	6.77837	78.3429	9.0434
71.5	84.9324	10.2299	70.772	11.3669	68.2238	2.97267
88.17	72.7249	5.19024	70.4214	4.53825	60.7171	9.38754
115.17	76.4811	5.38252	62.0539	2.91417	66.788	13.7164
139.17	63.7223	8.31596	52.6528	4.39053	42.5784	4.63431
EcYahK	Activity at 0%		Activity at 4%		Activity at 8%
Final Time	Ave	std	Ave	std	Ave	std
0	100	5.63332	101.812	3.15369	108.41	5.50305
22.78	90.3601	3.67072	87.191	1.65903	89.769	2.90756
29.78	86.9309	4.22368	82.6949	0.776847	86.9032	3.09685
44.45	86.833	6.54433	84.8793	1.02451	89.954	2.60676
64.28	86.8195	4.21246	84.7322	2.18376	88.0103	4.82923
80.95	86.1765	4.54765	83.6291	2.02587	89.4311	6.54004
107.95	89.8036	4.56119	86.5748	0.976882	92.9824	6.23067
131.95	90.9741	4.68743	90.7134	2.22848	92.5028	3.16144

## Sheet: Fig 3a
Isobutanol Production				NADPH Levels
Time (h)	Titer (g/L)	SD		Time (h)	Titer (g/L)	SD
1.5	2.42998	0.545232		1.5	5.22396	0.0830368
3	5.41917	0.31941		3	5.69317	0.336027
5	5.98894	0.38545		5	4.03423	0.0307166
7.5	7.21643	0.436264		7.5	3.36548	0.0169915
11	11.1145	1.22565		11	2.10019	0.0486526
14	14.3594	0.902274		14	1.97266	0.0636402
19	20.2292	0.900453		19	1.579	0.0911515
25	31.5512	1.5437		25	1.42016	0.0381966
40	24.2037	0.948228		40	2.2943	0.0522471
70	25.7203	3.42494		70	3.85441	0.64689

## Sheet: Fig 3b
No Addition				NADPH added				NADP+ added
Time (h)	Titer (g/L)	SD		Time (h)	Titer (g/L)	SD		Time (h)	Titer (g/L)	SD
0	0.00975297	0.0168926		0	0.00975297	0.0168926		0	0.00975297	0.0168926
4	4.44817	0.46037		4	4.44817	0.46037		4	4.44817	0.46037
8	7.56242	0.246993		8	7.56242	0.246993		8	7.56242	0.246993
14	14.9209	0.922539		14	14.9209	0.922539		14	14.9209	0.922539
22	25.5946	0.519401		22	25.5946	0.519401		22	25.5946	0.519401
25	31.2584	0.566688		25	31.2584	0.566688		25	31.2584	0.566688
25.5	30.9153	1.30587		25.5	33.071	0.770914		25.5	29.4124	0.345366
26	30.2667	0.761488		26	33.6063	2.99836		26	27.5407	1.67351

## Sheet: Fig 3c
	NADPH (mM)
	Data Points				Ave	Std
No addition	2.51917	2.62577	2.55115		2.56536	0.0547023
Isobutanol Addition	3.28324	3.33173	3.20278		3.27258	0.0651326

## Sheet: Fig 3d
Isobutanol Production
Time (h)	Titer (g/L)	SD
1.5	6.33502	1.12243
3	10.0518	1.47455
5	13.439	0.316985
7.5	16.3185	4.4863
11	27.8339	7.14492
14	33.8426	5.13292
19	37.4977	8.53117
25	61.9703	1.61028
40	70.3497	2.74003
70	69.558	2.14563
88	54.7919	2.1166

## Sheet: Fig 4
without Overlay				with Overlay
Time (h)	Titer (g/L)	SD		Time (h)	Titer (g/L)	SD
0	1.05177	0.563605		0	0	0
3.11667	5.26645	0.232083		3.35533	14.7786	5.4191
6.51667	9.84936	0.450076		5.65183	22.2287	1.06363
13.9333	19.6878	0.602209		9.0985	38.0722	3.1731
17.3833	27.7301	0.540287		11.5537	50.4797	2.37521
21.1833	37.6897	1.47522		15.9555	66.7635	6.38837
26	46.6886	4.35866		21.3117	117.419	14.082
30.2833	56.3096	1.08903		24.8392	130.148	13.6137
46.25	48.3169	0.841048		29.7575	121.777	4.3378
				34.1747	124.307	3.86763
				42.9278	121.27	2.95553
				53.4948	94.8767	12.6614

## Sheet: Fig 5b
Bioreactor/Isobutanol
Time (h)	Titer (g/L)	SD
0	0	0
3.79283	3.66463	0.124979
7.402	18.5031	1.3137
11.6868	33.4128	0.353374
16.6703	49.8758	1.34427
20.9078	66.3596	0.96524
26.3108	72.2578	16.3404
34.009	109.64	1.36228
38.946	134.92	1.46901
43.0633	157.494	3.55876
49.557	175.72	2.95014
57.0263	183.951	6.84565
61.3353	181.064	3.96465
70.0857	177.838	3.8095

## Sheet: Fig 5c
	Data Points (%)				Residual Activity (%) (Ave)	Std
TmHex	88.5738	88.918	92.9016		90.1311	2.40548
TmPgi	91.1281	91.4659	107.915		96.8363	9.59582
EcPfkB	56.9731	60.8072	63.5314		60.4372	3.29476
TtFba	50.3513	62.838	60.4774		57.8889	6.63357
AfGapDH	63.7893	72.5906	64.8864		67.09	4.8
TkGapN'	48.9371	44.6351	45.7051		46.4258	2.2397
TmTpi	77.7834	76.7261	74.0838		76.1978	1.90551
TmPgk	73.3887	83.1925	87.7912		81.46	7.36
Gs iPgm	33.9321	34.5044	34.5044		34.31	0.33
TtEno	64.0668	69.9848	58.8164		64.2893	5.58754
TtPyk	97.7914	80.0783	79.5247		85.7982	10.3902
BsAlsS-P	4.22468	5.33674	6.86554		5.47565	1.3259
GsIlvC	66.9186	69.168	74.5737		70.2201	3.93451
SmIlVD	46.8785	43.7067	48.5148		46.3667	2.44455
KivD-S	0.512542	1.04013	0.776756		0.776477	0.263796
EcYahK	95.9577	94.5215	89.3049		93.2614	3.50084

## Sheet: Fig 5d
	Isobutanol-KivD-S/BsAlsS-P added				ATP Levels (mM)				NADPH Levels (mM)
Time (h)	Time (h)	Titer (g/L)	SD		Time	Ave	Std		Time	Ave	Std
1.5	3.33333	15.0965	1		9	7.98271	0.666074		3.33333	3.95951	0.58724
3	7.26667	29.7234	0.673391		27	5.89339	0.757856		7.26667	1.53836	0.0782562
5	10.6287	44.4683	0.753522		89	2.63488	0.441575		10.6287	1.29424	0.10679
7.5	14.5895	59.2649	0.519541						14.5895	0.914922	0.00571312
11	18.9	69.4736	0.183931						18.9	0.818305	0.0401057
14	23.6333	88.4667	1.86574						23.6333	0.716591	0.0544952
19	26.8482	100.733	1.41849						26.8482	0.644073	0.0264381
25	32.8417	122.592	1.21248						32.8417	0.710159	0.125602
40	46.2805	192.327	7.64111						46.2805	0.674823	0.0242437
70	65.275	210.499	1.79058						65.275	0.526714	0.00569951
	88.8958	254.563	6.23601						88.8958	0.58621	0.0176396
	100	269.947	5.77707						100.127	1.2399	0.0524328
	112.57	274.89	2.96567						112.567	1.52651	0.105452

## Sheet: Supp Fig 1
Time (Days)	LLM3 (0%)	KivD-P2 (0%)	KivD-P2-T435S (0%)	KivD-P2-T435S/F542L (0%)	KivD-S (0%)	LLM3 (0%) SD	KivD-P2 (0%) SD	KivD-P2-T435S (0%) SD	KivD-P2-T435S/F542L (0%) SD	KivD-S (0%) SD	LLM3 (4%)	KivD-P2 (4%)	KivD-P2-T435S (4%)	KivD-P2-T435S/F542L (4%)	KivD-S (4%)	LLM3 (4%) SD	KivD-P2 (4%) SD	KivD-P2-T435S (4%) SD	KivD-P2-T435S/F542L (4%) SD	KivD-S (4%) SD	LLM3 (8%)	KivD-P2 (8%)	KivD-P2-T435S (8%)	KivD-P2-T435S/F542L (8%)	KivD-S (8%)	LLM3 (8%) SD	KivD-P2 (8%) SD	KivD-P2-T435S (8%) SD	KivD-P2-T435S/F542L (8%) SD	KivD-S (8%) SD
0	100	93.0997	74.5756	97.8798	103.263	1.94528	2.83195	2.84855	1.60777	2.40206	61.4176	54.8426	41.3325	63.4654	73.6943	0.45287	1.01879	0.3357	0.601815	0.664886	35.5683	21.2745	22.9301	36.8005	48.3253	0.293461	0.33886	0.206202	0.448315	0.813708
0.67	43.5263	76.0517	53.6417	65.9735	95.4947	1.20889	3.1264	2.01506	3.5824	3.11012	25.7203	50.0556	30.8707	42.8665	67.806	0.43987	1.31071	0.444009	0.4249	0.552422	10.1536	8.10779	13.6354	15.3296	33.8658	0.155013	0.0818382	0.344864	0.210388	0.515541
1	43.5263	76.0517	53.6417	65.9735	95.4947	1.20889	3.1264	2.01506	3.5824	3.11012	25.7203	50.0556	30.8707	42.8665	67.806	0.43987	1.31071	0.444009	0.4249	0.552422	10.1536	8.10779	13.6354	15.3296	33.8658	0.155013	0.0818382	0.344864	0.210388	0.515541
2	37.5675	82.2803	48.1721	54.8387	92.8496	0.891266	0.893766	1.59393	1.63408	1.33523	20.322	48.7499	27.5026	32.7933	66.672	0.771448	1.72022	1.04678	0.629093	0.85582	9.16809	7.76376	9.47637	7.42431	32.698	0.3626	0.341901	0.0698312	0.229148	1.22833
4.67	30.3809	70.2486	36.1831	38.569	72.1029	0.406994	0.717321	0.775785	0.410446	1.11093	15.7894	41.3401	18.0329	17.2896	53.8411	0.73407	2.01727	0.408136	0.825308	1.53941	6.74648	6.16571	5.79675	3.142	26.134	0.272419	0.402129	0.17933	0.167436	0.837642
7	31.9678	79.9543	40.0984	41.9061	77.6416	2.84705	2.54843	1.0331	0.582293	2.2831	16.2409	44.7119	17.3065	16.7444	51.4034	0.68716	1.65455	1.13408	1.3626	1.24424	6.40326	6.17749	5.32184	2.67615	23.4776	0.17873	0.277376	0.140328	0.259707	0.391223

[truncated: 2 more sheets: Supp Fig 2, Supp Fig 3]
